# Supplementary material for: Gene signatures with predictive and prognostic survival values in human osteosarcoma
Source: PeerJ. 2021 Jan 15;9:e10633. doi: 10.7717/peerj.10633 (PMC7812922; doi:10.7717/peerj.10633)
Supplement: Supplemental Information 1 [file peerj-09-10633-s001.zip]

Archive with 17 entries (15 files):
- Supplementary tables/
- Supplementary tables/5.table_result/
- Supplementary tables/5.table_result/0. clinical+Risk+Gene expression.xlsx
- Supplementary tables/5.table_result/0.4.8.2_KEGG_magenta.xlsx
- Supplementary tables/5.table_result/0.4.8_GO_magenta_all.xlsx
- Supplementary tables/5.table_result/0.4.8_KEGG_magenta_all.xlsx
- Supplementary tables/5.table_result/0.4.8_WGCNA.module.xlsx
- Supplementary tables/5.table_result/0.4.8_WGCNA.xlsx
- Supplementary tables/5.table_result/4.8_WGCNA.module_green+magenta.xlsx
- Supplementary tables/5.table_result/Table 1 lasso model.xlsx
- Supplementary tables/5.table_result/Table 1_lasso model.docx
- Supplementary tables/5.table_result/Table 2.docx
- Supplementary tables/5.table_result/Table 2_riskgroup.xlsx
- Supplementary tables/5.table_result/Table 3_module_frequency.docx
- Supplementary tables/5.table_result/Table 3_module_frequency.xlsx
- Supplementary tables/5.table_result/Table 4_GO KEGG_magenta.docx
- Supplementary tables/5.table_result/Table 4_GOKEGG_magenta.xlsx
