# Supplementary material for: Gene signatures with predictive and prognostic survival values in human osteosarcoma
Source: PeerJ. 2021 Jan 15;9:e10633. doi: 10.7717/peerj.10633 (PMC7812922; doi:10.7717/peerj.10633)
Supplement: Supplemental Information 1 [file peerj-09-10633-s001.zip › Supplementary tables/5.table_result/0.4.8_WGCNA.xlsx]

## Sheet: Sheet 1
Module
