# Supplementary material for: Gene signatures with predictive and prognostic survival values in human osteosarcoma
Source: PeerJ. 2021 Jan 15;9:e10633. doi: 10.7717/peerj.10633 (PMC7812922; doi:10.7717/peerj.10633)
Supplement: Supplemental Information 1 [file peerj-09-10633-s001.zip › Supplementary tables/5.table_result/Table 1 lasso model.xlsx]

## Sheet: Sheet 1
Ensemble ID	Gene	Chromosome location	Coefficient of lasso model	HR (95% CI)	P value
ENSG00000103274.9	NUBP1	chr16:10743786-10769351:(+)	-0.2216	0.905 (0.86, 0.953)	< 0.001
ENSG00000163219.10	ARHGAP25	chr2:68679601-68826833:(+)	-0.0503	0.795 (0.685, 0.924)	0.003
ENSG00000077420.14	APBB1IP	chr10:26438203-26567803:(+)	-0.0429	0.924 (0.88, 0.97)	0.001
ENSG00000162517.11	PEF1	chr1:31629862-31644896:(-)	-0.023	0.979 (0.966, 0.992)	0.002
ENSG00000102226.8	USP11	chrX:47232690-47248328:(+)	-0.0123	0.982 (0.97, 0.994)	0.004
ENSG00000179163.11	FUCA1	chr1:23845077-23868294:(-)	-0.0104	0.969 (0.949, 0.99)	0.003
ENSG00000189171.12	S100A13	chr1:153618787-153634092:(-)	0.0019	1.007 (1.004, 1.011)	< 0.001
ENSG00000132535.17	DLG4	chr17:7189890-7219702:(-)	0.0088	1.064 (1.021, 1.109)	0.003
ENSG00000158315.9	RHBDL2	chr1:38885807-38941799:(-)	0.0144	1.01 (1.006, 1.013)	< 0.001
ENSG00000176171.10	BNIP3	chr10:131966455-131981931:(-)	0.017	1.009 (1.004, 1.014)	< 0.001
ENSG00000167549.17	CORO6	chr17:29614756-29622907:(-)	0.0425	1.054 (1.021, 1.088)	0.001
ENSG00000125337.15	KIF25	chr6:167996241-168045089:(+)	0.057	1.148 (1.076, 1.224)	< 0.001
ENSG00000179262.8	RAD23A	chr19:12945855-12953642:(+)	0.0741	1.005 (1.002, 1.008)	< 0.001
ENSG00000147378.10	FATE1	chrX:151716035-151723194:(+)	0.0862	2.217 (1.518, 3.238)	< 0.001
ENSG00000113739.9	STC2	chr5:173314713-173329503:(-)	0.0895	1.016 (1.005, 1.027)	0.004
ENSG00000197467.12	COL13A1	chr10:69801931-69964275:(+)	0.091	1.021 (1.013, 1.029)	< 0.001
ENSG00000017483.13	SLC38A5	chrX:48458537-48470256:(-)	0.1003	1.008 (1.003, 1.014)	0.002
ENSG00000136997.13	MYC	chr8:127735434-127741434:(+)	0.1635	1.003 (1.002, 1.005)	< 0.001
ENSG00000138028.13	CGREF1	chr2:27098889-27119115:(-)	0.2105	1.015 (1.009, 1.021)	< 0.001
ENSG00000241563.3	CORT	chr1:10449719-10451902:(+)	0.2504	1.026 (1.016, 1.036)	< 0.001
