# Supplementary material for: Gene signatures with predictive and prognostic survival values in human osteosarcoma
Source: PeerJ. 2021 Jan 15;9:e10633. doi: 10.7717/peerj.10633 (PMC7812922; doi:10.7717/peerj.10633)
Supplement: Supplemental Information 1 [file peerj-09-10633-s001.zip › Supplementary tables/5.table_result/Table 2_riskgroup.xlsx]

## Sheet: Sheet 1
Characters	level	RiskGroup = LRisk	RiskGroup = HRisk	p
n		42	42
Gender	Female	16 ( 38.1)	21 (50.0)	0.379
	Male	26 ( 61.9)	21 (50.0)
Age	<18	32 ( 76.2)	34 (81.0)	0.791
	>=18	10 ( 23.8)	8 (19.0)
Overall survival	Alived	42 (100.0)	13 (31.0)	<0.001
	Dead	0 ( 0.0)	29 (69.0)
Recurrence	No	32 ( 76.2)	13 (31.0)	<0.001
	Yes	10 ( 23.8)	29 (69.0)
Metastasis	No	37 ( 88.1)	26 (61.9)	0.011
	Yes	5 ( 11.9)	16 (38.1)
Primary tumor site	Arm/Hand OR Pelvis	3 ( 7.1)	5 (11.9)	0.713
	Leg/Foot	39 ( 92.9)	37 (88.1)
Specific tumor site	Femur	13 ( 31.0)	25 (59.5)	0.015
	Tibia or others	29 ( 69.0)	17 (40.5)
