# Supplementary material for: Gene signatures with predictive and prognostic survival values in human osteosarcoma
Source: PeerJ. 2021 Jan 15;9:e10633. doi: 10.7717/peerj.10633 (PMC7812922; doi:10.7717/peerj.10633)
Supplement: Supplemental Information 1 [file peerj-09-10633-s001.zip › Supplementary tables/5.table_result/Table 3_module_frequency.xlsx]

## Sheet: Sheet 1
Module colors	Gene frequency
black	171
blue	501
brown	325
green	239
grey	1009
magenta	129
pink	149
purple	111
red	195
turquoise	1922
yellow	249
