# Supplementary material for: Gene signatures with predictive and prognostic survival values in human osteosarcoma
Source: PeerJ. 2021 Jan 15;9:e10633. doi: 10.7717/peerj.10633 (PMC7812922; doi:10.7717/peerj.10633)
Supplement: Supplemental Information 1 [file peerj-09-10633-s001.zip › Supplementary tables/5.table_result/Table 4_GOKEGG_magenta.xlsx]

## Sheet: Sheet 1
Category	ID	Description	GeneRatio	BgRatio	pvalue	p.adjust	qvalue	geneID	Count
BP	GO:0002495	antigen processing and presentation of peptide antigen via MHC class II	14/120	101/18670	3.0281e-15	3.60666e-12	2.76907e-12	CD74/HLA-DRA/HLA-DRB1/HLA-DPB1/CTSL/HLA-DRB5/LGMN/HLA-DPA1/HLA-DMA/CTSS/TREM2/HLA-DQB1/AP1B1/HLA-DQA1	14
BP	GO:0002504	antigen processing and presentation of peptide or polysaccharide antigen via MHC class II	14/120	102/18670	3.49119e-15	3.60666e-12	2.76907e-12	CD74/HLA-DRA/HLA-DRB1/HLA-DPB1/CTSL/HLA-DRB5/LGMN/HLA-DPA1/HLA-DMA/CTSS/TREM2/HLA-DQB1/AP1B1/HLA-DQA1	14
BP	GO:0048002	antigen processing and presentation of peptide antigen	17/120	189/18670	4.55386e-15	3.60666e-12	2.76907e-12	CD74/HLA-DRA/HLA-DRB1/HLA-DPB1/CTSL/HLA-DRB5/LGMN/HLA-DPA1/HLA-DMA/CTSS/CYBB/TREM2/HLA-DQB1/AP1B1/HLA-DQA1/PSMB10/ERAP2	17
BP	GO:0019886	antigen processing and presentation of exogenous peptide antigen via MHC class II	13/120	98/18670	5.58015e-14	3.31461e-11	2.54484e-11	CD74/HLA-DRA/HLA-DRB1/HLA-DPB1/CTSL/HLA-DRB5/LGMN/HLA-DPA1/HLA-DMA/CTSS/HLA-DQB1/AP1B1/HLA-DQA1	13
BP	GO:0019882	antigen processing and presentation	17/120	226/18670	8.8692e-14	4.21464e-11	3.23586e-11	CD74/HLA-DRA/HLA-DRB1/HLA-DPB1/CTSL/HLA-DRB5/LGMN/HLA-DPA1/HLA-DMA/CTSS/CYBB/TREM2/HLA-DQB1/AP1B1/HLA-DQA1/PSMB10/ERAP2	17
CC	GO:0042613	MHC class II protein complex	9/122	16/19717	1.08624e-16	2.368e-14	1.5436e-14	CD74/HLA-DRA/HLA-DRB1/HLA-DPB1/HLA-DRB5/HLA-DPA1/HLA-DMA/HLA-DQB1/HLA-DQA1	9
CC	GO:0042611	MHC protein complex	9/122	25/19717	1.85158e-14	2.01822e-12	1.31559e-12	CD74/HLA-DRA/HLA-DRB1/HLA-DPB1/HLA-DRB5/HLA-DPA1/HLA-DMA/HLA-DQB1/HLA-DQA1	9
CC	GO:0030669	clathrin-coated endocytic vesicle membrane	9/122	44/19717	5.82369e-12	2.56644e-10	1.67296e-10	CD74/HLA-DRA/APOE/HLA-DRB1/HLA-DPB1/HLA-DRB5/HLA-DPA1/HLA-DQB1/HLA-DQA1	9
CC	GO:0071556	integral component of lumenal side of endoplasmic reticulum membrane	8/122	29/19717	6.5563e-12	2.56644e-10	1.67296e-10	CD74/HLA-DRA/HLA-DRB1/HLA-DPB1/HLA-DRB5/HLA-DPA1/HLA-DQB1/HLA-DQA1	8
CC	GO:0098553	lumenal side of endoplasmic reticulum membrane	8/122	29/19717	6.5563e-12	2.56644e-10	1.67296e-10	CD74/HLA-DRA/HLA-DRB1/HLA-DPB1/HLA-DRB5/HLA-DPA1/HLA-DQB1/HLA-DQA1	8
MF	GO:0042277	peptide binding	15/115	295/17697	8.02809e-10	1.29008e-07	1.04733e-07	CD74/HLA-DRA/APOE/HLA-DRB1/C1QA/HLA-DPB1/CD14/HLA-DRB5/HLA-DPA1/RAMP2/ITGB2/TREM2/HLA-DQB1/HLA-DQA1/ERAP2	15
MF	GO:0042605	peptide antigen binding	7/115	31/17697	9.40456e-10	1.29008e-07	1.04733e-07	HLA-DRA/HLA-DRB1/HLA-DPB1/HLA-DRB5/HLA-DPA1/HLA-DQB1/HLA-DQA1	7
MF	GO:0033218	amide binding	16/115	356/17697	1.26478e-09	1.29008e-07	1.04733e-07	CD74/HLA-DRA/APOE/HLA-DRB1/C1QA/PLTP/HLA-DPB1/CD14/HLA-DRB5/HLA-DPA1/RAMP2/ITGB2/TREM2/HLA-DQB1/HLA-DQA1/ERAP2	16
MF	GO:0032395	MHC class II receptor activity	4/115	10/17697	3.44795e-07	2.63768e-05	2.14136e-05	HLA-DRA/HLA-DPA1/HLA-DQB1/HLA-DQA1	4
MF	GO:0023026	MHC class II protein complex binding	4/115	16/17697	2.89948e-06	0.000177448	0.000144059	CD74/HLA-DRA/HLA-DRB1/HLA-DMA	4
KEGG	hsa05150	Staphylococcus aureus infection	16/78	96/8011	4.66891e-16	6.58317e-14	4.96379e-14	HLA-DRA/HLA-DRB1/C1QC/C1QA/C1QB/HLA-DPB1/HLA-DRB5/HLA-DPA1/HLA-DMA/ITGB2/FCGR3A/HLA-DQB1/FCGR2A/FPR3/HLA-DQA1/C3AR1	16
KEGG	hsa05140	Leishmaniasis	13/78	77/8011	2.79988e-13	1.56716e-11	1.18166e-11	HLA-DRA/HLA-DRB1/HLA-DPB1/HLA-DRB5/HLA-DPA1/HLA-DMA/IFNGR1/ITGB2/CYBB/FCGR3A/HLA-DQB1/FCGR2A/HLA-DQA1	13
KEGG	hsa04612	Antigen processing and presentation	13/78	78/8011	3.33438e-13	1.56716e-11	1.18166e-11	CD74/HLA-DRA/HLA-DRB1/CTSB/HLA-DPB1/CTSL/HLA-DRB5/LGMN/HLA-DPA1/HLA-DMA/CTSS/HLA-DQB1/HLA-DQA1	13
KEGG	hsa04514	Cell adhesion molecules (CAMs)	15/78	147/8011	7.11238e-12	2.50711e-10	1.8904e-10	HLA-DRA/HLA-DRB1/HLA-DPB1/HLA-DRB5/HLA-DPA1/HLA-DMA/ESAM/ITGB2/PECAM1/HLA-DQB1/CDH5/CLDN5/HLA-DQA1/VCAM1/CD34	15
KEGG	hsa04145	Phagosome	15/78	152/8011	1.16021e-11	3.27179e-10	2.46697e-10	HLA-DRA/HLA-DRB1/HLA-DPB1/CD14/CTSL/HLA-DRB5/HLA-DPA1/HLA-DMA/ITGB2/CTSS/CYBB/FCGR3A/HLA-DQB1/FCGR2A/HLA-DQA1	15
